# Supplementary material for: A Systematic Review of Vitamin D during Pregnancy and Postnatally and Symptoms of Depression in the Antenatal and Postpartum Period from Randomized Controlled Trials and Observational Studies
Source: Nutrients. 2022 May 30;14(11):2300. doi: 10.3390/nu14112300 (PMC9183028; doi:10.3390/nu14112300)
Supplement: Supplementary file 1 [file nutrients-14-02300-s001.zip]

Archive with 1 entries (1 files):
- nutrients-1704401-Supplementary.pdf
